# Supplementary material for: Effect of Nurse-Led Individualised Self-Care Model on Myocardial Infarction Patients with Diabetes: A Randomised Controlled Pilot Trial
Source: Rev Cardiovasc Med. 2023 Jan 16;24(1):31. doi: 10.31083/j.rcm2401031 (PMC11270464; doi:10.31083/j.rcm2401031)
Supplement: Supplementary file 1 [file 2153-8174-24-1-031-s1.zip]

Archive with 1 entries (1 files):
- 2153-8174-24-1-031-s1.docx
